# Supplementary material for: Synergistic Effects of Silica Nanoparticles, Chitosan and Bacillus velezensis AAHM-BV2301 on the Growth, Immunity, Gut Microbiota and Disease Resistance of Asian Seabass (Lates calcarifer)
Source: Biomolecules. 2026 Jan 5;16(1):88. doi: 10.3390/biom16010088 (PMC12838700; doi:10.3390/biom16010088)
Supplement: Supplementary file 1 [file biomolecules-16-00088-s001.zip]

Archive with 1 entries (1 files):
- biomolecules-4009407-supplementary.pdf
